# Supplementary material for: Epigenetic signatures of local adaptation: differential expression of long non-coding RNAs in reciprocally transplanted Mytilus chilensis
Source: Front Immunol. 2026 May 20;17:1725909. doi: 10.3389/fimmu.2026.1725909 (PMC13229695; doi:10.3389/fimmu.2026.1725909)
Supplement: Supplementary file 1 [file Table1.xlsx]

## Sheet: Dinamic table
Name	Mean of W-Age (d)	Mean of Salinity (PSU)	Mean of Temperature (°C)	Mean of Current (m/s)
Cochamo	252.723	25.4506	11.6185	0.155315
Yaldad	44.3726	32.7206	11.1651	0.0268458
General	151.363	28.9874	11.3979	0.0928164
Name	Desvest de W-Age (d)	Desvest of Salinity (PSU)	Desvest of Temperature (°C)	Desvest of Current (m/s)
Cochamo	65.0512	6.32267	1.22574	0.110742
Yaldad	7.69403	0.124328	1.6185	0.00483904
General	114.307	5.80734	1.4466	0.102117

## Sheet: AllData
Cruise	Station	Type	Year	Month	Day	Hour	Minute	Longitude (W)	Latitude (S)	Depth (m)	Current (m/s)	Temperature (°C)	Salinity (PSU)	W-Age (d)
june	Cochamo	N	2017	6	15	12	5	-72.3107	-41.4733	0.13	0.533	9.843	9.503	88.81
june	Cochamo	N	2017	6	15	12	5	-72.3107	-41.4733	-0.07	0.4184	10.322	14.25	134.07
june	Cochamo	N	2017	6	15	12	5	-72.3107	-41.4733	-0.29	0.3293	10.559	17.828	171.21
june	Cochamo	N	2017	6	15	12	5	-72.3107	-41.4733	-0.56	0.2528	10.708	20.488	197.95
june	Cochamo	N	2017	6	15	12	5	-72.3107	-41.4733	-0.88	0.191	10.82	22.468	217.91
june	Cochamo	N	2017	6	15	12	5	-72.3107	-41.4733	-1.28	0.1453	10.917	24.016	234.07
june	Cochamo	N	2017	6	15	12	5	-72.3107	-41.4733	-1.8	0.116	11.015	25.357	248.3
june	Cochamo	N	2017	6	15	12	5	-72.3107	-41.4733	-2.45	0.1016	11.113	26.567	261
june	Cochamo	N	2017	6	15	12	5	-72.3107	-41.4733	-3.24	0.0953	11.202	27.55	271.16
june	Cochamo	N	2017	6	15	12	5	-72.3107	-41.4733	-4.16	0.0938	11.275	28.31	278.37
june	Cochamo	N	2017	6	15	12	5	-72.3107	-41.4733	-5.15	0.0937	11.329	28.868	282.91
june	Cochamo	N	2017	6	15	12	5	-72.3107	-41.4733	-6.2	0.0948	11.368	29.271	285.62
june	Cochamo	N	2017	6	15	12	5	-72.3107	-41.4733	-7.29	0.0985	11.395	29.548	287.44
june	Cochamo	N	2017	6	15	12	5	-72.3107	-41.4733	-8.46	0.1052	11.414	29.733	288.76
june	Cochamo	N	2017	6	15	12	5	-72.3107	-41.4733	-9.78	0.1098	11.425	29.834	289.72
june	Cochamo	N	2017	6	15	12	5	-72.3107	-41.4733	-11.33	0.0994	11.429	29.878	290.41
june	Cochamo	N	2017	6	15	12	5	-72.3107	-41.4733	-13.21	0.0924	11.436	29.937	291.21
june	Cochamo	N	2017	6	15	12	5	-72.3107	-41.4733	-15.55	0.0984	11.445	30.023	292
june	Cochamo	N	2017	6	15	12	5	-72.3107	-41.4733	-18.48	0.1094	11.454	30.091	292.62
july	Cochamo	N	2017	7	15	12	5	-72.3107	-41.4733	0.13	0.5301	8.931	10.779	96.789
july	Cochamo	N	2017	7	15	12	5	-72.3107	-41.4733	-0.07	0.4035	9.731	16.219	147.589
july	Cochamo	N	2017	7	15	12	5	-72.3107	-41.4733	-0.29	0.3052	10.181	20.148	187.075
july	Cochamo	N	2017	7	15	12	5	-72.3107	-41.4733	-0.56	0.2271	10.444	22.723	212.832
july	Cochamo	N	2017	7	15	12	5	-72.3107	-41.4733	-0.88	0.1725	10.614	24.491	230.554
july	Cochamo	N	2017	7	15	12	5	-72.3107	-41.4733	-1.28	0.1351	10.758	25.934	245.684
july	Cochamo	N	2017	7	15	12	5	-72.3107	-41.4733	-1.8	0.1117	10.887	27.133	258.599
july	Cochamo	N	2017	7	15	12	5	-72.3107	-41.4733	-2.45	0.0992	10.998	28.067	268.78
july	Cochamo	N	2017	7	15	12	5	-72.3107	-41.4733	-3.24	0.0934	11.085	28.74	276.186
july	Cochamo	N	2017	7	15	12	5	-72.3107	-41.4733	-4.16	0.0914	11.148	29.198	281.245
july	Cochamo	N	2017	7	15	12	5	-72.3107	-41.4733	-5.15	0.0899	11.194	29.529	284.37
july	Cochamo	N	2017	7	15	12	5	-72.3107	-41.4733	-6.2	0.0909	11.226	29.764	286.071
july	Cochamo	N	2017	7	15	12	5	-72.3107	-41.4733	-7.29	0.0964	11.247	29.915	287.093
july	Cochamo	N	2017	7	15	12	5	-72.3107	-41.4733	-8.46	0.1058	11.261	30.018	287.847
july	Cochamo	N	2017	7	15	12	5	-72.3107	-41.4733	-9.78	0.1111	11.271	30.086	288.48
july	Cochamo	N	2017	7	15	12	5	-72.3107	-41.4733	-11.33	0.0989	11.276	30.121	288.966
july	Cochamo	N	2017	7	15	12	5	-72.3107	-41.4733	-13.21	0.091	11.281	30.163	289.494
july	Cochamo	N	2017	7	15	12	5	-72.3107	-41.4733	-15.55	0.0974	11.289	30.217	289.973
july	Cochamo	N	2017	7	15	12	5	-72.3107	-41.4733	-18.48	0.1098	11.295	30.255	290.333
august	Cochamo	N	2017	8	15	12	5	-72.3107	-41.4733	0.13	0.6448	8.929	10.427	94.364
august	Cochamo	N	2017	8	15	12	5	-72.3107	-41.4733	-0.07	0.5025	9.597	15.398	137.23
august	Cochamo	N	2017	8	15	12	5	-72.3107	-41.4733	-0.29	0.3912	9.978	19.177	174.44
august	Cochamo	N	2017	8	15	12	5	-72.3107	-41.4733	-0.56	0.2958	10.234	21.958	202.166
august	Cochamo	N	2017	8	15	12	5	-72.3107	-41.4733	-0.88	0.2227	10.396	23.842	221.55
august	Cochamo	N	2017	8	15	12	5	-72.3107	-41.4733	-1.28	0.1714	10.508	25.184	236.214
august	Cochamo	N	2017	8	15	12	5	-72.3107	-41.4733	-1.8	0.1364	10.604	26.242	248.165
august	Cochamo	N	2017	8	15	12	5	-72.3107	-41.4733	-2.45	0.115	10.692	27.144	258.389
august	Cochamo	N	2017	8	15	12	5	-72.3107	-41.4733	-3.24	0.104	10.769	27.893	266.773
august	Cochamo	N	2017	8	15	12	5	-72.3107	-41.4733	-4.16	0.0972	10.834	28.496	273.313
august	Cochamo	N	2017	8	15	12	5	-72.3107	-41.4733	-5.15	0.0927	10.885	28.96	277.784
august	Cochamo	N	2017	8	15	12	5	-72.3107	-41.4733	-6.2	0.0917	10.924	29.297	280.518
august	Cochamo	N	2017	8	15	12	5	-72.3107	-41.4733	-7.29	0.095	10.952	29.541	282.344
august	Cochamo	N	2017	8	15	12	5	-72.3107	-41.4733	-8.46	0.1021	10.973	29.722	283.678
august	Cochamo	N	2017	8	15	12	5	-72.3107	-41.4733	-9.78	0.1079	10.986	29.837	284.701
august	Cochamo	N	2017	8	15	12	5	-72.3107	-41.4733	-11.33	0.0986	10.992	29.892	285.473
august	Cochamo	N	2017	8	15	12	5	-72.3107	-41.4733	-13.21	0.0916	11	29.953	286.321
august	Cochamo	N	2017	8	15	12	5	-72.3107	-41.4733	-15.55	0.0953	11.01	30.031	287.081
august	Cochamo	N	2017	8	15	12	5	-72.3107	-41.4733	-18.48	0.1055	11.019	30.093	287.624
september	Cochamo	N	2017	9	15	12	5	-72.3107	-41.4733	0.13	0.46	9.871	11.078	96.963
september	Cochamo	N	2017	9	15	12	5	-72.3107	-41.4733	-0.07	0.3449	10.309	16.378	149.146
september	Cochamo	N	2017	9	15	12	5	-72.3107	-41.4733	-0.29	0.2597	10.503	20.132	187.715
september	Cochamo	N	2017	9	15	12	5	-72.3107	-41.4733	-0.56	0.1938	10.589	22.628	213.361
september	Cochamo	N	2017	9	15	12	5	-72.3107	-41.4733	-0.88	0.1461	10.632	24.399	231.792
september	Cochamo	N	2017	9	15	12	5	-72.3107	-41.4733	-1.28	0.1155	10.661	25.792	246.673
september	Cochamo	N	2017	9	15	12	5	-72.3107	-41.4733	-1.8	0.099	10.695	26.969	259.187
september	Cochamo	N	2017	9	15	12	5	-72.3107	-41.4733	-2.45	0.0921	10.735	27.943	269.265
september	Cochamo	N	2017	9	15	12	5	-72.3107	-41.4733	-3.24	0.0928	10.773	28.638	276.16
september	Cochamo	N	2017	9	15	12	5	-72.3107	-41.4733	-4.16	0.0961	10.803	29.133	280.749
september	Cochamo	N	2017	9	15	12	5	-72.3107	-41.4733	-5.15	0.096	10.826	29.509	283.654
september	Cochamo	N	2017	9	15	12	5	-72.3107	-41.4733	-6.2	0.0951	10.841	29.773	285.376
september	Cochamo	N	2017	9	15	12	5	-72.3107	-41.4733	-7.29	0.0982	10.85	29.941	286.45
september	Cochamo	N	2017	9	15	12	5	-72.3107	-41.4733	-8.46	0.1053	10.856	30.048	287.212
september	Cochamo	N	2017	9	15	12	5	-72.3107	-41.4733	-9.78	0.1095	10.859	30.109	287.798
september	Cochamo	N	2017	9	15	12	5	-72.3107	-41.4733	-11.33	0.0969	10.861	30.139	288.236
september	Cochamo	N	2017	9	15	12	5	-72.3107	-41.4733	-13.21	0.088	10.863	30.18	288.719
september	Cochamo	N	2017	9	15	12	5	-72.3107	-41.4733	-15.55	0.0945	10.866	30.236	289.142
september	Cochamo	N	2017	9	15	12	5	-72.3107	-41.4733	-18.48	0.1064	10.868	30.274	289.471
october	Cochamo	N	2017	10	15	12	5	-72.3107	-41.4733	0.13	0.5253	11.842	6.907	66.097
october	Cochamo	N	2017	10	15	12	5	-72.3107	-41.4733	-0.07	0.4334	11.788	11.097	102.298
october	Cochamo	N	2017	10	15	12	5	-72.3107	-41.4733	-0.29	0.3446	11.615	14.985	142.32
october	Cochamo	N	2017	10	15	12	5	-72.3107	-41.4733	-0.56	0.2585	11.458	18.307	175.398
october	Cochamo	N	2017	10	15	12	5	-72.3107	-41.4733	-0.88	0.1863	11.324	20.861	201.68
october	Cochamo	N	2017	10	15	12	5	-72.3107	-41.4733	-1.28	0.1349	11.213	22.784	222.054
october	Cochamo	N	2017	10	15	12	5	-72.3107	-41.4733	-1.8	0.1062	11.121	24.316	238.636
october	Cochamo	N	2017	10	15	12	5	-72.3107	-41.4733	-2.45	0.0948	11.039	25.747	253.733
october	Cochamo	N	2017	10	15	12	5	-72.3107	-41.4733	-3.24	0.0906	10.975	26.967	266.12
october	Cochamo	N	2017	10	15	12	5	-72.3107	-41.4733	-4.16	0.0891	10.933	27.838	274.581
october	Cochamo	N	2017	10	15	12	5	-72.3107	-41.4733	-5.15	0.088	10.904	28.478	280.12
october	Cochamo	N	2017	10	15	12	5	-72.3107	-41.4733	-6.2	0.0892	10.884	28.935	283.476
october	Cochamo	N	2017	10	15	12	5	-72.3107	-41.4733	-7.29	0.095	10.872	29.243	285.573
october	Cochamo	N	2017	10	15	12	5	-72.3107	-41.4733	-8.46	0.1043	10.865	29.448	287.03
october	Cochamo	N	2017	10	15	12	5	-72.3107	-41.4733	-9.78	0.1119	10.861	29.573	288.138
october	Cochamo	N	2017	10	15	12	5	-72.3107	-41.4733	-11.33	0.1027	10.86	29.633	288.998
october	Cochamo	N	2017	10	15	12	5	-72.3107	-41.4733	-13.21	0.0947	10.859	29.708	290.01
october	Cochamo	N	2017	10	15	12	5	-72.3107	-41.4733	-15.55	0.1006	10.856	29.81	290.896
october	Cochamo	N	2017	10	15	12	5	-72.3107	-41.4733	-18.48	0.111	10.854	29.893	291.475
november	Cochamo	N	2017	11	15	12	5	-72.3107	-41.4733	0.13	0.4055	13.783	5.162	53.702
november	Cochamo	N	2017	11	15	12	5	-72.3107	-41.4733	-0.07	0.3349	13.554	8.832	89.678
november	Cochamo	N	2017	11	15	12	5	-72.3107	-41.4733	-0.29	0.2782	13.204	12.381	124.738
november	Cochamo	N	2017	11	15	12	5	-72.3107	-41.4733	-0.56	0.2188	12.865	15.435	153.541
november	Cochamo	N	2017	11	15	12	5	-72.3107	-41.4733	-0.88	0.1681	12.534	18.101	180.083
november	Cochamo	N	2017	11	15	12	5	-72.3107	-41.4733	-1.28	0.1297	12.196	20.593	206.85
november	Cochamo	N	2017	11	15	12	5	-72.3107	-41.4733	-1.8	0.1039	11.881	22.824	231.338
november	Cochamo	N	2017	11	15	12	5	-72.3107	-41.4733	-2.45	0.0891	11.599	24.826	252.471
november	Cochamo	N	2017	11	15	12	5	-72.3107	-41.4733	-3.24	0.0876	11.382	26.397	268.002
november	Cochamo	N	2017	11	15	12	5	-72.3107	-41.4733	-4.16	0.093	11.243	27.433	277.855
november	Cochamo	N	2017	11	15	12	5	-72.3107	-41.4733	-5.15	0.0969	11.148	28.158	284.233
november	Cochamo	N	2017	11	15	12	5	-72.3107	-41.4733	-6.2	0.1	11.074	28.741	288.444
november	Cochamo	N	2017	11	15	12	5	-72.3107	-41.4733	-7.29	0.1042	11.02	29.183	291.241
november	Cochamo	N	2017	11	15	12	5	-72.3107	-41.4733	-8.46	0.1099	10.986	29.478	293.135
november	Cochamo	N	2017	11	15	12	5	-72.3107	-41.4733	-9.78	0.1124	10.97	29.624	294.412
november	Cochamo	N	2017	11	15	12	5	-72.3107	-41.4733	-11.33	0.0994	10.964	29.675	295.301
november	Cochamo	N	2017	11	15	12	5	-72.3107	-41.4733	-13.21	0.0899	10.958	29.733	296.195
november	Cochamo	N	2017	11	15	12	5	-72.3107	-41.4733	-15.55	0.095	10.947	29.821	297.016
november	Cochamo	N	2017	11	15	12	5	-72.3107	-41.4733	-18.48	0.1048	10.938	29.891	297.655
december	Cochamo	N	2017	12	15	12	5	-72.3107	-41.4733	0.13	0.4874	17.294	4.217	43.534
december	Cochamo	N	2017	12	15	12	5	-72.3107	-41.4733	-0.07	0.4173	16.599	7.467	73.361
december	Cochamo	N	2017	12	15	12	5	-72.3107	-41.4733	-0.29	0.3492	15.749	10.969	109.258
december	Cochamo	N	2017	12	15	12	5	-72.3107	-41.4733	-0.56	0.2762	14.926	14.441	143.147
december	Cochamo	N	2017	12	15	12	5	-72.3107	-41.4733	-0.88	0.2077	14.221	17.426	172.987
december	Cochamo	N	2017	12	15	12	5	-72.3107	-41.4733	-1.28	0.1535	13.619	19.944	199.093
december	Cochamo	N	2017	12	15	12	5	-72.3107	-41.4733	-1.8	0.1157	13.116	22.029	221.668
december	Cochamo	N	2017	12	15	12	5	-72.3107	-41.4733	-2.45	0.0943	12.654	23.923	242.147
december	Cochamo	N	2017	12	15	12	5	-72.3107	-41.4733	-3.24	0.0871	12.238	25.596	259.352
december	Cochamo	N	2017	12	15	12	5	-72.3107	-41.4733	-4.16	0.0875	11.939	26.802	271.005
december	Cochamo	N	2017	12	15	12	5	-72.3107	-41.4733	-5.15	0.0906	11.726	27.658	278.635
december	Cochamo	N	2017	12	15	12	5	-72.3107	-41.4733	-6.2	0.0947	11.566	28.299	283.673
december	Cochamo	N	2017	12	15	12	5	-72.3107	-41.4733	-7.29	0.1016	11.441	28.794	287.074
december	Cochamo	N	2017	12	15	12	5	-72.3107	-41.4733	-8.46	0.1094	11.344	29.17	289.437
december	Cochamo	N	2017	12	15	12	5	-72.3107	-41.4733	-9.78	0.1141	11.29	29.382	291.02
december	Cochamo	N	2017	12	15	12	5	-72.3107	-41.4733	-11.33	0.1018	11.271	29.458	292.131
december	Cochamo	N	2017	12	15	12	5	-72.3107	-41.4733	-13.21	0.0914	11.255	29.529	293.216
december	Cochamo	N	2017	12	15	12	5	-72.3107	-41.4733	-15.55	0.0956	11.23	29.628	294.15
december	Cochamo	N	2017	12	15	12	5	-72.3107	-41.4733	-18.48	0.1051	11.207	29.71	294.867
january	Cochamo	N	2018	1	15	12	5	-72.3107	-41.4733	0.13	0.3612	16.933	5.381	60.062
january	Cochamo	N	2018	1	15	12	5	-72.3107	-41.4733	-0.07	0.3257	16.5	8.252	83.66
january	Cochamo	N	2018	1	15	12	5	-72.3107	-41.4733	-0.29	0.2828	15.753	11.678	116.619
january	Cochamo	N	2018	1	15	12	5	-72.3107	-41.4733	-0.56	0.2272	14.955	15.236	150.299
january	Cochamo	N	2018	1	15	12	5	-72.3107	-41.4733	-0.88	0.1718	14.239	18.337	180.686
january	Cochamo	N	2018	1	15	12	5	-72.3107	-41.4733	-1.28	0.1288	13.606	20.928	207.614
january	Cochamo	N	2018	1	15	12	5	-72.3107	-41.4733	-1.8	0.1036	13.054	23.087	230.543
january	Cochamo	N	2018	1	15	12	5	-72.3107	-41.4733	-2.45	0.0968	12.592	24.876	248.967
january	Cochamo	N	2018	1	15	12	5	-72.3107	-41.4733	-3.24	0.0997	12.235	26.293	262.83
january	Cochamo	N	2018	1	15	12	5	-72.3107	-41.4733	-4.16	0.1015	11.976	27.339	272.533
january	Cochamo	N	2018	1	15	12	5	-72.3107	-41.4733	-5.15	0.1004	11.792	28.088	278.877
january	Cochamo	N	2018	1	15	12	5	-72.3107	-41.4733	-6.2	0.0998	11.667	28.62	282.903
january	Cochamo	N	2018	1	15	12	5	-72.3107	-41.4733	-7.29	0.102	11.582	29.005	285.55
january	Cochamo	N	2018	1	15	12	5	-72.3107	-41.4733	-8.46	0.1074	11.524	29.283	287.368
january	Cochamo	N	2018	1	15	12	5	-72.3107	-41.4733	-9.78	0.1117	11.493	29.435	288.6
january	Cochamo	N	2018	1	15	12	5	-72.3107	-41.4733	-11.33	0.0993	11.48	29.495	289.466
january	Cochamo	N	2018	1	15	12	5	-72.3107	-41.4733	-13.21	0.0884	11.465	29.562	290.348
january	Cochamo	N	2018	1	15	12	5	-72.3107	-41.4733	-15.55	0.0925	11.446	29.648	291.104
january	Cochamo	N	2018	1	15	12	5	-72.3107	-41.4733	-18.48	0.1016	11.43	29.718	291.598
february	Cochamo	N	2018	2	15	12	5	-72.3107	-41.4733	0.13	0.269	15.488	11.53	111.685
february	Cochamo	N	2018	2	15	12	5	-72.3107	-41.4733	-0.07	0.2097	14.808	16.516	159.654
february	Cochamo	N	2018	2	15	12	5	-72.3107	-41.4733	-0.29	0.1635	14.112	20.297	200.938
february	Cochamo	N	2018	2	15	12	5	-72.3107	-41.4733	-0.56	0.1226	13.523	23.027	231.398
february	Cochamo	N	2018	2	15	12	5	-72.3107	-41.4733	-0.88	0.0969	13.026	25.01	253.619
february	Cochamo	N	2018	2	15	12	5	-72.3107	-41.4733	-1.28	0.0824	12.559	26.65	272.018
february	Cochamo	N	2018	2	15	12	5	-72.3107	-41.4733	-1.8	0.0773	12.148	28.053	287.241
february	Cochamo	N	2018	2	15	12	5	-72.3107	-41.4733	-2.45	0.0848	11.904	28.893	296.137
february	Cochamo	N	2018	2	15	12	5	-72.3107	-41.4733	-3.24	0.1001	11.797	29.263	300.088
february	Cochamo	N	2018	2	15	12	5	-72.3107	-41.4733	-4.16	0.1064	11.718	29.539	302.832
february	Cochamo	N	2018	2	15	12	5	-72.3107	-41.4733	-5.15	0.102	11.652	29.776	304.817
february	Cochamo	N	2018	2	15	12	5	-72.3107	-41.4733	-6.2	0.0985	11.607	29.942	306.024
february	Cochamo	N	2018	2	15	12	5	-72.3107	-41.4733	-7.29	0.1015	11.58	30.043	306.751
february	Cochamo	N	2018	2	15	12	5	-72.3107	-41.4733	-8.46	0.1089	11.563	30.108	307.237
february	Cochamo	N	2018	2	15	12	5	-72.3107	-41.4733	-9.78	0.1127	11.552	30.149	307.598
february	Cochamo	N	2018	2	15	12	5	-72.3107	-41.4733	-11.33	0.098	11.547	30.171	307.842
february	Cochamo	N	2018	2	15	12	5	-72.3107	-41.4733	-13.21	0.0871	11.541	30.201	308.064
february	Cochamo	N	2018	2	15	12	5	-72.3107	-41.4733	-15.55	0.0923	11.533	30.238	308.277
february	Cochamo	N	2018	2	15	12	5	-72.3107	-41.4733	-18.48	0.1033	11.527	30.261	308.442
march	Cochamo	N	2018	3	15	12	5	-72.3107	-41.4733	0.13	0.4054	13.664	12.724	128.846
march	Cochamo	N	2018	3	15	12	5	-72.3107	-41.4733	-0.07	0.3173	13.326	17.312	174.872
march	Cochamo	N	2018	3	15	12	5	-72.3107	-41.4733	-0.29	0.2495	12.937	20.528	211.106
march	Cochamo	N	2018	3	15	12	5	-72.3107	-41.4733	-0.56	0.1936	12.62	22.791	236.699
march	Cochamo	N	2018	3	15	12	5	-72.3107	-41.4733	-0.88	0.1515	12.364	24.523	256.312
march	Cochamo	N	2018	3	15	12	5	-72.3107	-41.4733	-1.28	0.1214	12.147	25.966	272.754
march	Cochamo	N	2018	3	15	12	5	-72.3107	-41.4733	-1.8	0.1036	11.973	27.154	286.149
march	Cochamo	N	2018	3	15	12	5	-72.3107	-41.4733	-2.45	0.0958	11.852	28.087	296.473
march	Cochamo	N	2018	3	15	12	5	-72.3107	-41.4733	-3.24	0.095	11.778	28.733	303.527
march	Cochamo	N	2018	3	15	12	5	-72.3107	-41.4733	-4.16	0.0933	11.73	29.184	308.228
march	Cochamo	N	2018	3	15	12	5	-72.3107	-41.4733	-5.15	0.0908	11.693	29.527	311.267
march	Cochamo	N	2018	3	15	12	5	-72.3107	-41.4733	-6.2	0.091	11.668	29.768	313.011
march	Cochamo	N	2018	3	15	12	5	-72.3107	-41.4733	-7.29	0.0961	11.651	29.921	314.1
march	Cochamo	N	2018	3	15	12	5	-72.3107	-41.4733	-8.46	0.1052	11.64	30.023	314.921
march	Cochamo	N	2018	3	15	12	5	-72.3107	-41.4733	-9.78	0.1115	11.633	30.088	315.6
march	Cochamo	N	2018	3	15	12	5	-72.3107	-41.4733	-11.33	0.1004	11.629	30.12	316.116
march	Cochamo	N	2018	3	15	12	5	-72.3107	-41.4733	-13.21	0.0918	11.625	30.163	316.692
march	Cochamo	N	2018	3	15	12	5	-72.3107	-41.4733	-15.55	0.0978	11.618	30.224	317.24
march	Cochamo	N	2018	3	15	12	5	-72.3107	-41.4733	-18.48	0.1095	11.614	30.268	317.667
april	Cochamo	N	2018	4	15	12	5	-72.3107	-41.4733	0.13	0.5059	12.065	9.897	96.753
april	Cochamo	N	2018	4	15	12	5	-72.3107	-41.4733	-0.07	0.3941	12.093	14.927	147.713
april	Cochamo	N	2018	4	15	12	5	-72.3107	-41.4733	-0.29	0.3047	11.976	18.88	191.338
april	Cochamo	N	2018	4	15	12	5	-72.3107	-41.4733	-0.56	0.2273	11.854	21.802	223.354
april	Cochamo	N	2018	4	15	12	5	-72.3107	-41.4733	-0.88	0.1693	11.757	23.807	245.916
april	Cochamo	N	2018	4	15	12	5	-72.3107	-41.4733	-1.28	0.131	11.685	25.276	262.944
april	Cochamo	N	2018	4	15	12	5	-72.3107	-41.4733	-1.8	0.1098	11.636	26.529	277.544
april	Cochamo	N	2018	4	15	12	5	-72.3107	-41.4733	-2.45	0.0999	11.605	27.578	289.609
april	Cochamo	N	2018	4	15	12	5	-72.3107	-41.4733	-3.24	0.0951	11.588	28.374	298.493
april	Cochamo	N	2018	4	15	12	5	-72.3107	-41.4733	-4.16	0.0933	11.579	28.945	304.424
april	Cochamo	N	2018	4	15	12	5	-72.3107	-41.4733	-5.15	0.0911	11.573	29.347	307.88
april	Cochamo	N	2018	4	15	12	5	-72.3107	-41.4733	-6.2	0.0907	11.57	29.604	309.702
april	Cochamo	N	2018	4	15	12	5	-72.3107	-41.4733	-7.29	0.0948	11.568	29.754	310.82
april	Cochamo	N	2018	4	15	12	5	-72.3107	-41.4733	-8.46	0.1033	11.567	29.856	311.629
april	Cochamo	N	2018	4	15	12	5	-72.3107	-41.4733	-9.78	0.1099	11.566	29.926	312.307
april	Cochamo	N	2018	4	15	12	5	-72.3107	-41.4733	-11.33	0.0986	11.565	29.965	312.85
april	Cochamo	N	2018	4	15	12	5	-72.3107	-41.4733	-13.21	0.0902	11.564	30.014	313.512
april	Cochamo	N	2018	4	15	12	5	-72.3107	-41.4733	-15.55	0.0961	11.563	30.08	314.105
april	Cochamo	N	2018	4	15	12	5	-72.3107	-41.4733	-18.48	0.1076	11.563	30.128	314.537
may	Cochamo	N	2018	5	15	12	5	-72.3107	-41.4733	0.13	0.497	11.037	12.701	117.696
may	Cochamo	N	2018	5	15	12	5	-72.3107	-41.4733	-0.07	0.3638	11.292	18.446	176.662
may	Cochamo	N	2018	5	15	12	5	-72.3107	-41.4733	-0.29	0.2728	11.366	21.989	216.289
may	Cochamo	N	2018	5	15	12	5	-72.3107	-41.4733	-0.56	0.2049	11.391	24.259	242.312
may	Cochamo	N	2018	5	15	12	5	-72.3107	-41.4733	-0.88	0.1583	11.401	25.834	260.546
may	Cochamo	N	2018	5	15	12	5	-72.3107	-41.4733	-1.28	0.1269	11.408	27.038	274.79
may	Cochamo	N	2018	5	15	12	5	-72.3107	-41.4733	-1.8	0.1055	11.419	28.1	287.278
may	Cochamo	N	2018	5	15	12	5	-72.3107	-41.4733	-2.45	0.0967	11.432	28.905	296.828
may	Cochamo	N	2018	5	15	12	5	-72.3107	-41.4733	-3.24	0.0967	11.444	29.404	302.641
may	Cochamo	N	2018	5	15	12	5	-72.3107	-41.4733	-4.16	0.0977	11.452	29.705	305.904
may	Cochamo	N	2018	5	15	12	5	-72.3107	-41.4733	-5.15	0.0957	11.457	29.916	307.708
may	Cochamo	N	2018	5	15	12	5	-72.3107	-41.4733	-6.2	0.0952	11.46	30.059	308.759
may	Cochamo	N	2018	5	15	12	5	-72.3107	-41.4733	-7.29	0.0987	11.463	30.152	309.461
may	Cochamo	N	2018	5	15	12	5	-72.3107	-41.4733	-8.46	0.1059	11.464	30.22	310.01
may	Cochamo	N	2018	5	15	12	5	-72.3107	-41.4733	-9.78	0.1099	11.465	30.267	310.478
may	Cochamo	N	2018	5	15	12	5	-72.3107	-41.4733	-11.33	0.0976	11.466	30.293	310.829
may	Cochamo	N	2018	5	15	12	5	-72.3107	-41.4733	-13.21	0.088	11.466	30.324	311.174
may	Cochamo	N	2018	5	15	12	5	-72.3107	-41.4733	-15.55	0.0922	11.467	30.36	311.476
may	Cochamo	N	2018	5	15	12	5	-72.3107	-41.4733	-18.48	0.1035	11.468	30.383	311.737
june	Yaldad	S	2017	6	16	12	5	-73.7405	-43.1207	0	0.0255	9.425	32.675	42.282
june	Yaldad	S	2017	6	16	12	5	-73.7405	-43.1207	-0.18	0.0248	9.504	32.686	42.277
june	Yaldad	S	2017	6	16	12	5	-73.7405	-43.1207	-0.4	0.0245	9.552	32.693	42.273
june	Yaldad	S	2017	6	16	12	5	-73.7405	-43.1207	-0.66	0.0243	9.588	32.699	42.268
june	Yaldad	S	2017	6	16	12	5	-73.7405	-43.1207	-0.99	0.0243	9.618	32.704	42.262
june	Yaldad	S	2017	6	16	12	5	-73.7405	-43.1207	-1.42	0.0244	9.647	32.709	42.256
june	Yaldad	S	2017	6	16	12	5	-73.7405	-43.1207	-1.95	0.0246	9.678	32.713	42.249
june	Yaldad	S	2017	6	16	12	5	-73.7405	-43.1207	-2.6	0.0248	9.712	32.717	42.24
june	Yaldad	S	2017	6	16	12	5	-73.7405	-43.1207	-3.35	0.0249	9.747	32.722	42.227
june	Yaldad	S	2017	6	16	12	5	-73.7405	-43.1207	-4.16	0.0251	9.782	32.726	42.21
june	Yaldad	S	2017	6	16	12	5	-73.7405	-43.1207	-5.02	0.0253	9.816	32.731	42.189
june	Yaldad	S	2017	6	16	12	5	-73.7405	-43.1207	-5.92	0.0255	9.849	32.736	42.166
june	Yaldad	S	2017	6	16	12	5	-73.7405	-43.1207	-6.88	0.0257	9.882	32.741	42.144
june	Yaldad	S	2017	6	16	12	5	-73.7405	-43.1207	-7.96	0.0259	9.917	32.747	42.124
june	Yaldad	S	2017	6	16	12	5	-73.7405	-43.1207	-9.23	0.0261	9.954	32.753	42.108
june	Yaldad	S	2017	6	16	12	5	-73.7405	-43.1207	-10.77	0.0262	9.992	32.759	42.098
june	Yaldad	S	2017	6	16	12	5	-73.7405	-43.1207	-12.68	0.0262	10.032	32.766	42.093
june	Yaldad	S	2017	6	16	12	5	-73.7405	-43.1207	-15.09	0.0259	10.087	32.772	42.099
july	Yaldad	S	2017	7	16	12	5	-73.7405	-43.1207	0	0.0232	8.814	32.679	40.344
july	Yaldad	S	2017	7	16	12	5	-73.7405	-43.1207	-0.18	0.0226	8.88	32.686	40.333
july	Yaldad	S	2017	7	16	12	5	-73.7405	-43.1207	-0.4	0.0224	8.914	32.691	40.324
july	Yaldad	S	2017	7	16	12	5	-73.7405	-43.1207	-0.66	0.0225	8.933	32.694	40.315
july	Yaldad	S	2017	7	16	12	5	-73.7405	-43.1207	-0.99	0.0227	8.945	32.697	40.308
july	Yaldad	S	2017	7	16	12	5	-73.7405	-43.1207	-1.42	0.0229	8.955	32.7	40.303
july	Yaldad	S	2017	7	16	12	5	-73.7405	-43.1207	-1.95	0.0233	8.967	32.702	40.299
july	Yaldad	S	2017	7	16	12	5	-73.7405	-43.1207	-2.6	0.0236	8.982	32.704	40.297
july	Yaldad	S	2017	7	16	12	5	-73.7405	-43.1207	-3.35	0.0239	8.998	32.706	40.297
july	Yaldad	S	2017	7	16	12	5	-73.7405	-43.1207	-4.16	0.0242	9.016	32.707	40.299
july	Yaldad	S	2017	7	16	12	5	-73.7405	-43.1207	-5.02	0.0244	9.033	32.709	40.302
july	Yaldad	S	2017	7	16	12	5	-73.7405	-43.1207	-5.92	0.0246	9.049	32.71	40.307
july	Yaldad	S	2017	7	16	12	5	-73.7405	-43.1207	-6.88	0.0248	9.066	32.712	40.312
july	Yaldad	S	2017	7	16	12	5	-73.7405	-43.1207	-7.96	0.0249	9.082	32.714	40.321
july	Yaldad	S	2017	7	16	12	5	-73.7405	-43.1207	-9.23	0.025	9.099	32.715	40.332
july	Yaldad	S	2017	7	16	12	5	-73.7405	-43.1207	-10.77	0.025	9.117	32.717	40.347
july	Yaldad	S	2017	7	16	12	5	-73.7405	-43.1207	-12.68	0.0248	9.135	32.719	40.363
july	Yaldad	S	2017	7	16	12	5	-73.7405	-43.1207	-15.09	0.0241	9.158	32.722	40.374
august	Yaldad	S	2017	8	16	12	5	-73.7405	-43.1207	0	0.031	9.338	32.45	36.98
august	Yaldad	S	2017	8	16	12	5	-73.7405	-43.1207	-0.18	0.0286	9.407	32.46	36.96
august	Yaldad	S	2017	8	16	12	5	-73.7405	-43.1207	-0.4	0.027	9.437	32.47	36.95
august	Yaldad	S	2017	8	16	12	5	-73.7405	-43.1207	-0.66	0.0259	9.447	32.47	36.94
august	Yaldad	S	2017	8	16	12	5	-73.7405	-43.1207	-1	0.0252	9.447	32.48	36.93
august	Yaldad	S	2017	8	16	12	5	-73.7405	-43.1207	-1.42	0.0248	9.443	32.48	36.94
august	Yaldad	S	2017	8	16	12	5	-73.7405	-43.1207	-1.95	0.0249	9.439	32.49	36.95
august	Yaldad	S	2017	8	16	12	5	-73.7405	-43.1207	-2.6	0.0254	9.438	32.49	36.96
august	Yaldad	S	2017	8	16	12	5	-73.7405	-43.1207	-3.35	0.0262	9.439	32.49	36.98
august	Yaldad	S	2017	8	16	12	5	-73.7405	-43.1207	-4.17	0.0272	9.442	32.5	37
august	Yaldad	S	2017	8	16	12	5	-73.7405	-43.1207	-5.03	0.0281	9.446	32.5	37.02
august	Yaldad	S	2017	8	16	12	5	-73.7405	-43.1207	-5.92	0.0291	9.45	32.5	37.04
august	Yaldad	S	2017	8	16	12	5	-73.7405	-43.1207	-6.88	0.03	9.454	32.5	37.07
august	Yaldad	S	2017	8	16	12	5	-73.7405	-43.1207	-7.97	0.0309	9.457	32.5	37.1
august	Yaldad	S	2017	8	16	12	5	-73.7405	-43.1207	-9.24	0.0317	9.46	32.51	37.14
august	Yaldad	S	2017	8	16	12	5	-73.7405	-43.1207	-10.78	0.0323	9.464	32.51	37.21
august	Yaldad	S	2017	8	16	12	5	-73.7405	-43.1207	-12.7	0.032	9.467	32.51	37.29
august	Yaldad	S	2017	8	16	12	5	-73.7405	-43.1207	-15.1	0.03	9.468	32.52	37.39
september	Yaldad	S	2017	9	16	12	5	-73.7405	-43.1207	0	0.0322	10.297	32.609	34.45
september	Yaldad	S	2017	9	16	12	5	-73.7405	-43.1207	-0.18	0.0295	10.321	32.616	34.37
september	Yaldad	S	2017	9	16	12	5	-73.7405	-43.1207	-0.4	0.0272	10.322	32.62	34.29
september	Yaldad	S	2017	9	16	12	5	-73.7405	-43.1207	-0.66	0.0252	10.311	32.624	34.21
september	Yaldad	S	2017	9	16	12	5	-73.7405	-43.1207	-1	0.0237	10.293	32.627	34.13
september	Yaldad	S	2017	9	16	12	5	-73.7405	-43.1207	-1.42	0.0225	10.273	32.63	34.05
september	Yaldad	S	2017	9	16	12	5	-73.7405	-43.1207	-1.95	0.0218	10.253	32.634	33.96
september	Yaldad	S	2017	9	16	12	5	-73.7405	-43.1207	-2.6	0.0218	10.236	32.637	33.86
september	Yaldad	S	2017	9	16	12	5	-73.7405	-43.1207	-3.35	0.0224	10.223	32.639	33.75
september	Yaldad	S	2017	9	16	12	5	-73.7405	-43.1207	-4.17	0.0234	10.212	32.642	33.65
september	Yaldad	S	2017	9	16	12	5	-73.7405	-43.1207	-5.02	0.0246	10.203	32.645	33.54
september	Yaldad	S	2017	9	16	12	5	-73.7405	-43.1207	-5.92	0.0259	10.193	32.648	33.44
september	Yaldad	S	2017	9	16	12	5	-73.7405	-43.1207	-6.88	0.0274	10.183	32.651	33.34
september	Yaldad	S	2017	9	16	12	5	-73.7405	-43.1207	-7.96	0.029	10.173	32.654	33.24
september	Yaldad	S	2017	9	16	12	5	-73.7405	-43.1207	-9.23	0.0302	10.162	32.657	33.16
september	Yaldad	S	2017	9	16	12	5	-73.7405	-43.1207	-10.78	0.0303	10.148	32.66	33.13
september	Yaldad	S	2017	9	16	12	5	-73.7405	-43.1207	-12.69	0.0291	10.131	32.663	33.11
september	Yaldad	S	2017	9	16	12	5	-73.7405	-43.1207	-15.1	0.0264	10.113	32.666	33.1
october	Yaldad	S	2017	10	16	12	5	-73.7405	-43.1207	0	0.0403	11.04	32.822	45.027
october	Yaldad	S	2017	10	16	12	5	-73.7405	-43.1207	-0.18	0.0363	11.03	32.828	44.982
october	Yaldad	S	2017	10	16	12	5	-73.7405	-43.1207	-0.4	0.0329	10.991	32.832	44.928
october	Yaldad	S	2017	10	16	12	5	-73.7405	-43.1207	-0.66	0.0298	10.937	32.834	44.866
october	Yaldad	S	2017	10	16	12	5	-73.7405	-43.1207	-1	0.027	10.876	32.837	44.786
october	Yaldad	S	2017	10	16	12	5	-73.7405	-43.1207	-1.42	0.0245	10.815	32.839	44.677
october	Yaldad	S	2017	10	16	12	5	-73.7405	-43.1207	-1.95	0.0226	10.756	32.842	44.539
october	Yaldad	S	2017	10	16	12	5	-73.7405	-43.1207	-2.6	0.0214	10.702	32.844	44.373
october	Yaldad	S	2017	10	16	12	5	-73.7405	-43.1207	-3.35	0.0211	10.656	32.847	44.196
october	Yaldad	S	2017	10	16	12	5	-73.7405	-43.1207	-4.17	0.0217	10.616	32.849	44.028
october	Yaldad	S	2017	10	16	12	5	-73.7405	-43.1207	-5.02	0.0229	10.581	32.852	43.868
october	Yaldad	S	2017	10	16	12	5	-73.7405	-43.1207	-5.92	0.0246	10.549	32.855	43.722
october	Yaldad	S	2017	10	16	12	5	-73.7405	-43.1207	-6.88	0.0266	10.518	32.857	43.593
october	Yaldad	S	2017	10	16	12	5	-73.7405	-43.1207	-7.96	0.0285	10.487	32.86	43.486
october	Yaldad	S	2017	10	16	12	5	-73.7405	-43.1207	-9.23	0.0299	10.45	32.864	43.42
october	Yaldad	S	2017	10	16	12	5	-73.7405	-43.1207	-10.78	0.0302	10.406	32.868	43.426
october	Yaldad	S	2017	10	16	12	5	-73.7405	-43.1207	-12.69	0.0291	10.359	32.872	43.496
october	Yaldad	S	2017	10	16	12	5	-73.7405	-43.1207	-15.1	0.0264	10.316	32.875	43.554
november	Yaldad	S	2017	11	16	12	5	-73.7405	-43.1207	0	0.042	13.005	32.72	44.782
november	Yaldad	S	2017	11	16	12	5	-73.7405	-43.1207	-0.18	0.0377	12.909	32.738	44.772
november	Yaldad	S	2017	11	16	12	5	-73.7405	-43.1207	-0.4	0.0336	12.775	32.751	44.749
november	Yaldad	S	2017	11	16	12	5	-73.7405	-43.1207	-0.66	0.0302	12.623	32.76	44.725
november	Yaldad	S	2017	11	16	12	5	-73.7405	-43.1207	-1	0.0281	12.462	32.766	44.701
november	Yaldad	S	2017	11	16	12	5	-73.7405	-43.1207	-1.42	0.0267	12.297	32.771	44.679
november	Yaldad	S	2017	11	16	12	5	-73.7405	-43.1207	-1.95	0.0259	12.13	32.776	44.66
november	Yaldad	S	2017	11	16	12	5	-73.7405	-43.1207	-2.6	0.0255	11.974	32.78	44.645
november	Yaldad	S	2017	11	16	12	5	-73.7405	-43.1207	-3.35	0.0253	11.834	32.782	44.647
november	Yaldad	S	2017	11	16	12	5	-73.7405	-43.1207	-4.17	0.0254	11.709	32.784	44.669
november	Yaldad	S	2017	11	16	12	5	-73.7405	-43.1207	-5.02	0.0256	11.594	32.787	44.711
november	Yaldad	S	2017	11	16	12	5	-73.7405	-43.1207	-5.92	0.0258	11.488	32.79	44.779
november	Yaldad	S	2017	11	16	12	5	-73.7405	-43.1207	-6.88	0.0261	11.385	32.794	44.89
november	Yaldad	S	2017	11	16	12	5	-73.7405	-43.1207	-7.96	0.0262	11.275	32.8	45.062
november	Yaldad	S	2017	11	16	12	5	-73.7405	-43.1207	-9.23	0.026	11.147	32.809	45.312
november	Yaldad	S	2017	11	16	12	5	-73.7405	-43.1207	-10.78	0.0258	10.988	32.821	45.641
november	Yaldad	S	2017	11	16	12	5	-73.7405	-43.1207	-12.69	0.0252	10.804	32.836	45.918
november	Yaldad	S	2017	11	16	12	5	-73.7405	-43.1207	-15.1	0.0235	10.621	32.853	46.042
december	Yaldad	S	2017	12	16	12	5	-73.7405	-43.1207	0	0.0442	13.984	32.539	62.403
december	Yaldad	S	2017	12	16	12	5	-73.7405	-43.1207	-0.18	0.0399	13.915	32.566	62.39
december	Yaldad	S	2017	12	16	12	5	-73.7405	-43.1207	-0.4	0.0362	13.799	32.587	62.373
december	Yaldad	S	2017	12	16	12	5	-73.7405	-43.1207	-0.66	0.0329	13.661	32.602	62.345
december	Yaldad	S	2017	12	16	12	5	-73.7405	-43.1207	-1	0.0298	13.523	32.613	62.303
december	Yaldad	S	2017	12	16	12	5	-73.7405	-43.1207	-1.42	0.0272	13.396	32.62	62.25
december	Yaldad	S	2017	12	16	12	5	-73.7405	-43.1207	-1.95	0.0254	13.281	32.623	62.176
december	Yaldad	S	2017	12	16	12	5	-73.7405	-43.1207	-2.6	0.0248	13.178	32.625	62.056
december	Yaldad	S	2017	12	16	12	5	-73.7405	-43.1207	-3.35	0.0248	13.081	32.627	61.889
december	Yaldad	S	2017	12	16	12	5	-73.7405	-43.1207	-4.17	0.0255	12.988	32.628	61.673
december	Yaldad	S	2017	12	16	12	5	-73.7405	-43.1207	-5.02	0.0269	12.897	32.629	61.425
december	Yaldad	S	2017	12	16	12	5	-73.7405	-43.1207	-5.92	0.029	12.807	32.632	61.154
december	Yaldad	S	2017	12	16	12	5	-73.7405	-43.1207	-6.88	0.0313	12.71	32.636	60.872
december	Yaldad	S	2017	12	16	12	5	-73.7405	-43.1207	-7.96	0.0338	12.602	32.641	60.577
december	Yaldad	S	2017	12	16	12	5	-73.7405	-43.1207	-9.23	0.0358	12.485	32.647	60.269
december	Yaldad	S	2017	12	16	12	5	-73.7405	-43.1207	-10.78	0.0364	12.36	32.654	59.993
december	Yaldad	S	2017	12	16	12	5	-73.7405	-43.1207	-12.69	0.0348	12.237	32.662	59.785
december	Yaldad	S	2017	12	16	12	5	-73.7405	-43.1207	-15.1	0.0312	12.118	32.669	59.673
january	Yaldad	S	2018	1	16	12	5	-73.7405	-43.1207	0	0.05	14.005	32.657	41.785
january	Yaldad	S	2018	1	16	12	5	-73.7405	-43.1207	-0.18	0.0451	13.962	32.664	41.754
january	Yaldad	S	2018	1	16	12	5	-73.7405	-43.1207	-0.4	0.0408	13.889	32.669	41.729
january	Yaldad	S	2018	1	16	12	5	-73.7405	-43.1207	-0.66	0.037	13.802	32.673	41.704
january	Yaldad	S	2018	1	16	12	5	-73.7405	-43.1207	-1	0.0333	13.709	32.676	41.674
january	Yaldad	S	2018	1	16	12	5	-73.7405	-43.1207	-1.42	0.03	13.615	32.679	41.641
january	Yaldad	S	2018	1	16	12	5	-73.7405	-43.1207	-1.95	0.0274	13.526	32.682	41.603
january	Yaldad	S	2018	1	16	12	5	-73.7405	-43.1207	-2.6	0.0258	13.446	32.684	41.557
january	Yaldad	S	2018	1	16	12	5	-73.7405	-43.1207	-3.35	0.0248	13.376	32.686	41.508
january	Yaldad	S	2018	1	16	12	5	-73.7405	-43.1207	-4.17	0.0245	13.314	32.687	41.465
january	Yaldad	S	2018	1	16	12	5	-73.7405	-43.1207	-5.02	0.0248	13.254	32.688	41.432
january	Yaldad	S	2018	1	16	12	5	-73.7405	-43.1207	-5.92	0.0255	13.19	32.689	41.405
january	Yaldad	S	2018	1	16	12	5	-73.7405	-43.1207	-6.88	0.0266	13.119	32.69	41.381
january	Yaldad	S	2018	1	16	12	5	-73.7405	-43.1207	-7.96	0.0278	13.034	32.691	41.359
january	Yaldad	S	2018	1	16	12	5	-73.7405	-43.1207	-9.23	0.0291	12.924	32.694	41.345
january	Yaldad	S	2018	1	16	12	5	-73.7405	-43.1207	-10.78	0.0297	12.773	32.697	41.363
january	Yaldad	S	2018	1	16	12	5	-73.7405	-43.1207	-12.69	0.0294	12.578	32.703	41.449
january	Yaldad	S	2018	1	16	12	5	-73.7405	-43.1207	-15.1	0.0275	12.363	32.71	41.516
february	Yaldad	S	2018	2	16	12	5	-73.7405	-43.1207	0	0.036	15.641	32.44	58.76
february	Yaldad	S	2018	2	16	12	5	-73.7405	-43.1207	-0.18	0.0329	15.53	32.484	58.62
february	Yaldad	S	2018	2	16	12	5	-73.7405	-43.1207	-0.4	0.0307	15.362	32.519	58.519
february	Yaldad	S	2018	2	16	12	5	-73.7405	-43.1207	-0.66	0.0288	15.152	32.551	58.443
february	Yaldad	S	2018	2	16	12	5	-73.7405	-43.1207	-1	0.027	14.906	32.578	58.385
february	Yaldad	S	2018	2	16	12	5	-73.7405	-43.1207	-1.42	0.0255	14.65	32.596	58.328
february	Yaldad	S	2018	2	16	12	5	-73.7405	-43.1207	-1.95	0.0244	14.404	32.61	58.261
february	Yaldad	S	2018	2	16	12	5	-73.7405	-43.1207	-2.6	0.0237	14.168	32.621	58.177
february	Yaldad	S	2018	2	16	12	5	-73.7405	-43.1207	-3.35	0.0231	13.941	32.63	58.074
february	Yaldad	S	2018	2	16	12	5	-73.7405	-43.1207	-4.17	0.0224	13.723	32.638	57.96
february	Yaldad	S	2018	2	16	12	5	-73.7405	-43.1207	-5.02	0.022	13.512	32.645	57.831
february	Yaldad	S	2018	2	16	12	5	-73.7405	-43.1207	-5.92	0.0218	13.311	32.652	57.701
february	Yaldad	S	2018	2	16	12	5	-73.7405	-43.1207	-6.88	0.0216	13.119	32.658	57.569
february	Yaldad	S	2018	2	16	12	5	-73.7405	-43.1207	-7.96	0.0215	12.937	32.664	57.408
february	Yaldad	S	2018	2	16	12	5	-73.7405	-43.1207	-9.23	0.0218	12.777	32.669	57.223
february	Yaldad	S	2018	2	16	12	5	-73.7405	-43.1207	-10.78	0.0222	12.644	32.674	57.058
february	Yaldad	S	2018	2	16	12	5	-73.7405	-43.1207	-12.69	0.0219	12.544	32.678	56.989
february	Yaldad	S	2018	2	16	12	5	-73.7405	-43.1207	-15.1	0.0202	12.475	32.68	56.942
march	Yaldad	S	2018	3	16	12	5	-73.7405	-43.1207	0	0.0363	12.318	32.654	48.703
march	Yaldad	S	2018	3	16	12	5	-73.7405	-43.1207	-0.18	0.033	12.348	32.668	48.608
march	Yaldad	S	2018	3	16	12	5	-73.7405	-43.1207	-0.4	0.0302	12.34	32.679	48.513
march	Yaldad	S	2018	3	16	12	5	-73.7405	-43.1207	-0.66	0.0277	12.307	32.689	48.412
march	Yaldad	S	2018	3	16	12	5	-73.7405	-43.1207	-1	0.0253	12.251	32.7	48.296
march	Yaldad	S	2018	3	16	12	5	-73.7405	-43.1207	-1.42	0.0232	12.172	32.711	48.159
march	Yaldad	S	2018	3	16	12	5	-73.7405	-43.1207	-1.95	0.0216	12.079	32.719	47.999
march	Yaldad	S	2018	3	16	12	5	-73.7405	-43.1207	-2.6	0.0207	11.99	32.725	47.813
march	Yaldad	S	2018	3	16	12	5	-73.7405	-43.1207	-3.35	0.0204	11.916	32.729	47.586
march	Yaldad	S	2018	3	16	12	5	-73.7405	-43.1207	-4.17	0.0207	11.857	32.733	47.324
march	Yaldad	S	2018	3	16	12	5	-73.7405	-43.1207	-5.02	0.0215	11.812	32.735	47.046
march	Yaldad	S	2018	3	16	12	5	-73.7405	-43.1207	-5.92	0.0228	11.776	32.737	46.777
march	Yaldad	S	2018	3	16	12	5	-73.7405	-43.1207	-6.88	0.0245	11.744	32.739	46.538
march	Yaldad	S	2018	3	16	12	5	-73.7405	-43.1207	-7.96	0.0264	11.714	32.741	46.338
march	Yaldad	S	2018	3	16	12	5	-73.7405	-43.1207	-9.23	0.0278	11.684	32.743	46.198
march	Yaldad	S	2018	3	16	12	5	-73.7405	-43.1207	-10.78	0.0282	11.655	32.745	46.16
march	Yaldad	S	2018	3	16	12	5	-73.7405	-43.1207	-12.69	0.0275	11.629	32.747	46.179
march	Yaldad	S	2018	3	16	12	5	-73.7405	-43.1207	-15.1	0.0251	11.608	32.748	46.178
april	Yaldad	S	2018	4	16	12	5	-73.7405	-43.1207	0	0.0316	10.459	32.887	41.766
april	Yaldad	S	2018	4	16	12	5	-73.7405	-43.1207	-0.18	0.0284	10.505	32.897	41.694
april	Yaldad	S	2018	4	16	12	5	-73.7405	-43.1207	-0.4	0.0261	10.525	32.903	41.624
april	Yaldad	S	2018	4	16	12	5	-73.7405	-43.1207	-0.66	0.0242	10.531	32.907	41.552
april	Yaldad	S	2018	4	16	12	5	-73.7405	-43.1207	-1	0.0228	10.529	32.91	41.477
april	Yaldad	S	2018	4	16	12	5	-73.7405	-43.1207	-1.42	0.0216	10.525	32.913	41.391
april	Yaldad	S	2018	4	16	12	5	-73.7405	-43.1207	-1.95	0.0208	10.522	32.916	41.292
april	Yaldad	S	2018	4	16	12	5	-73.7405	-43.1207	-2.6	0.0205	10.521	32.918	41.18
april	Yaldad	S	2018	4	16	12	5	-73.7405	-43.1207	-3.35	0.0206	10.523	32.921	41.054
april	Yaldad	S	2018	4	16	12	5	-73.7405	-43.1207	-4.17	0.0212	10.526	32.924	40.917
april	Yaldad	S	2018	4	16	12	5	-73.7405	-43.1207	-5.02	0.0224	10.531	32.926	40.77
april	Yaldad	S	2018	4	16	12	5	-73.7405	-43.1207	-5.92	0.0238	10.536	32.928	40.614
april	Yaldad	S	2018	4	16	12	5	-73.7405	-43.1207	-6.88	0.0254	10.54	32.931	40.447
april	Yaldad	S	2018	4	16	12	5	-73.7405	-43.1207	-7.96	0.0271	10.545	32.934	40.268
april	Yaldad	S	2018	4	16	12	5	-73.7405	-43.1207	-9.23	0.0287	10.55	32.937	40.079
april	Yaldad	S	2018	4	16	12	5	-73.7405	-43.1207	-10.78	0.0294	10.555	32.94	39.902
april	Yaldad	S	2018	4	16	12	5	-73.7405	-43.1207	-12.69	0.0291	10.559	32.943	39.776
april	Yaldad	S	2018	4	16	12	5	-73.7405	-43.1207	-15.1	0.027	10.562	32.946	39.703
may	Yaldad	S	2018	5	16	12	5	-73.7405	-43.1207	0	0.0342	10.188	32.857	40.922
may	Yaldad	S	2018	5	16	12	5	-73.7405	-43.1207	-0.18	0.0306	10.242	32.869	40.9
may	Yaldad	S	2018	5	16	12	5	-73.7405	-43.1207	-0.4	0.028	10.264	32.875	40.883
may	Yaldad	S	2018	5	16	12	5	-73.7405	-43.1207	-0.66	0.026	10.267	32.879	40.87
may	Yaldad	S	2018	5	16	12	5	-73.7405	-43.1207	-1	0.0243	10.261	32.882	40.862
may	Yaldad	S	2018	5	16	12	5	-73.7405	-43.1207	-1.42	0.0229	10.25	32.885	40.859
may	Yaldad	S	2018	5	16	12	5	-73.7405	-43.1207	-1.95	0.0218	10.241	32.887	40.861
may	Yaldad	S	2018	5	16	12	5	-73.7405	-43.1207	-2.6	0.021	10.235	32.89	40.869
may	Yaldad	S	2018	5	16	12	5	-73.7405	-43.1207	-3.35	0.0208	10.232	32.892	40.882
may	Yaldad	S	2018	5	16	12	5	-73.7405	-43.1207	-4.17	0.021	10.231	32.895	40.899
may	Yaldad	S	2018	5	16	12	5	-73.7405	-43.1207	-5.02	0.0216	10.231	32.898	40.924
may	Yaldad	S	2018	5	16	12	5	-73.7405	-43.1207	-5.92	0.0223	10.23	32.901	40.956
may	Yaldad	S	2018	5	16	12	5	-73.7405	-43.1207	-6.88	0.0232	10.229	32.904	40.991
may	Yaldad	S	2018	5	16	12	5	-73.7405	-43.1207	-7.96	0.0243	10.227	32.908	41.031
may	Yaldad	S	2018	5	16	12	5	-73.7405	-43.1207	-9.23	0.0253	10.224	32.914	41.084
may	Yaldad	S	2018	5	16	12	5	-73.7405	-43.1207	-10.78	0.0258	10.219	32.922	41.132
may	Yaldad	S	2018	5	16	12	5	-73.7405	-43.1207	-12.69	0.0254	10.217	32.934	41.17
may	Yaldad	S	2018	5	16	12	5	-73.7405	-43.1207	-15.1	0.0239	10.219	32.948	41.202
